# Supplementary material for: Two Chalcone Synthase Isozymes Participate Redundantly in UV-Induced Sakuranetin Synthesis in Rice
Source: Int J Mol Sci. 2020 May 27;21(11):3777. doi: 10.3390/ijms21113777 (PMC7312121; doi:10.3390/ijms21113777)
Supplement: Supplementary file 1 [file ijms-21-03777-s001.zip]

Archive with 3 entries (2 files):
- ijms-802367-Supplementary-2/
- ijms-802367-Supplementary-2/ijms-802367-supplementary-english done.docx
- ijms-802367-Supplementary-2/Supplementary figures-R1.pptx
